# Supplementary material for: Developmental morphology of cover crop species exhibit contrasting behaviour to changes in soil bulk density, revealed by X-ray computed tomography
Source: PLoS One. 2017 Jul 28;12(7):e0181872. doi: 10.1371/journal.pone.0181872 (PMC5533331; doi:10.1371/journal.pone.0181872)
Supplement: S1 Appendix — (XLSX) [file pone.0181872.s001.xlsx]

## Sheet: Soil porosity
Representative porosity of low and high phases within columns
All core	Species	Phase	Time	Rep	Porosity %
1	Control	Low	0	1	2.49007
1	Control	High	0	1	2.96188
2	Control	Low	0	2	8.65191
2	Control	High	0	2	4.09512
3	Control	Low	0	3	7.36727
3	Control	High	0	3	8.00482
4	Control	Low	0	4	8.22905
4	Control	High	0	4	3.71359
5	Tillage radish	Low	20	1	8.25107
5	Tillage radish	High	20	1	6.14107
6	Tillage radish	Low	20	2	6.71924
6	Tillage radish	High	20	2	6.58033
7	Tillage radish	Low	20	3	14.1154
7	Tillage radish	High	20	3	5.38273
8	Tillage radish	Low	20	4	13.4217
8	Tillage radish	High	20	4	6.18384
9	Vetch	Low	20	1	3.82357
9	Vetch	High	20	1	5.82008
10	Vetch	Low	20	2	5.09423
10	Vetch	High	20	2	5.53226
11	Vetch	Low	20	3	7.59022
11	Vetch	High	20	3	4.64891
12	Vetch	Low	20	4	7.17843
12	Vetch	High	20	4	6.12655
13	Black oat	Low	20	1	12.7958
13	Black oat	High	20	1	5.98212
14	Black oat	Low	20	2	3.2906
14	Black oat	High	20	2	4.11784
15	Black oat	Low	20	3	6.8294
15	Black oat	High	20	3	2.28747
16	Black oat	Low	20	4	7.91592
16	Black oat	High	20	4	6.82542
17	Tillage radish	Low	58	1	9.70786
17	Tillage radish	High	58	1	3.97179
18	Tillage radish	Low	58	2	5.33828
18	Tillage radish	High	58	2	10.0813
19	Tillage radish	Low	58	3	5.47126
19	Tillage radish	High	58	3	4.4368
20	Tillage radish	Low	58	4	6.30009
20	Tillage radish	High	58	4	3.90025
21	Vetch	Low	58	1	14.3807
21	Vetch	High	58	1	9.52338
22	Vetch	Low	58	2	10.7977
22	Vetch	High	58	2	4.51073
23	Vetch	Low	58	3	3.77363
23	Vetch	High	58	3	3.04635
24	Vetch	Low	58	4	8.57935
24	Vetch	High	58	4	5.40822
25	Black oat	Low	58	1	13.9953
25	Black oat	High	58	1	6.44025
26	Black oat	Low	58	2	7.15141
26	Black oat	High	58	2	8.69947
27	Black oat	Low	58	3	7.2356
27	Black oat	High	58	3	4.66527
28	Black oat	Low	58	4	9.46745
28	Black oat	High	58	4	4.68161

## Sheet: Root characteristics 
Root chracteristics for whole root system within a column
Species	Time	Rep	Surface area (cm2)	Root volume as (%) of column	Convex hull (cm3)	Solidity
Tillage Radish	20	1	23.9674	0.04	304.063	0.000851567
Tillage Radish	20	2	15.0484	0.02	150.198	0.00103969
Tillage Radish	20	3	18.0358	0.03	205.029	0.000892557
Tillage Radish	20	4	13.574	0.02	111.985	0.00123945
Vetch	20	1	39.0089	0.07	320.612	0.00157443
Vetch	20	2	33.1487	0.06	211.237	0.00204647
Vetch	20	3	38.07	0.07	404.023	0.00127946
Vetch	20	4	26.871	0.05	240.795	0.00136348
Oat	20	1	23.1069	0.05	263.755	0.00123668
Oat	20	2	22.142	0.05	311.635	0.00109936
Oat	20	3	19.4171	0.05	231.045	0.00137328
Oat	20	4	33.6405	0.09	299.757	0.0020181
Tillage Radish	58	1	117.512	1.98	497.088	0.0277907
Tillage Radish	58	2	104.9	2.35	415.84	0.0400144
Tillage Radish	58	3	94.962	1.83	425.695	0.0300774
Tillage Radish	58	4	150.355	3.46	478.271	0.0496528
Vetch	58	1	32.173	0.06	314.521	0.00128259
Vetch	58	2	37.7262	0.07	346.575	0.00111529
Vetch	58	3	26.112	0.05	426.422	0.00111089
Vetch	58	4	32.1	0.05	280.93	0.00124294
Oat	58	1	190.743	1.17	488.507	0.00603821
Oat	58	2	202.462	1.32	405.925	0.00476719
Oat	58	3	170.07	0.99	501.406	0.006835
Oat	58	4	187.777	1.2	340.81	0.00741762

## Sheet: Root characteristics
Root characteristics confined to the different bulk density layers within a column.
Species	Time	Phase	Rep	Lateral frequency	Lateral angle (degrees)	Surface area (cm2)	Root volume (%) of soil layer
Tillage radish	20	Low	1	1	87.1886	15.0797	0.02
Tillage radish	20	Low	2	2	87.1154	7.703	0.01
Tillage radish	20	Low	3	2	84.3024	11.9217	0.01
Tillage radish	20	Low	4	1	80.313	7.5208	0.01
Tillage radish	20	High	1	3	70.9264	8.909	0.02
Tillage radish	20	High	2	1	57.125	7.3408	0.01
Tillage radish	20	High	3	1	62.4	6.1271	0.01
Tillage radish	20	High	4	1	62.568	7.5208	0.01
Tillage radish	58	Low	1	9	76.4317	80.1401	5.03
Tillage radish	58	Low	2	1	77.7755	66.4581	5.64
Tillage radish	58	Low	3	6	68.7508	61.7742	4.57
Tillage radish	58	Low	4	8	58.15	102.037	8.79
Tillage radish	58	High	1	9	37.1	37.479	0.15
Tillage radish	58	High	2	8	36.4087	36.163	0.15
Tillage radish	58	High	3	9	26.566	34.3518	0.16
Tillage radish	58	High	4	6	45.3957	49.897	0.41
Vetch	20	Low	1	15	70.725	29.0655	0.15
Vetch	20	Low	2	13	66.206	22.4194	0.12
Vetch	20	Low	3	13	67.4411	24.5734	0.14
Vetch	20	Low	4	8	72.0819	13.5941	0.07
Vetch	20	High	1	3	65.9354	10.0304	0.03
Vetch	20	High	2	1	68.62	10.74	0.03
Vetch	20	High	3	1	62.5964	13.6018	0.04
Vetch	20	High	4	1	61.905	13.3267	0.03
Vetch	58	Low	1	11	75.7104	23.2235	0.11
Vetch	58	Low	2	9	72.4467	26.1621	0.13
Vetch	58	Low	3	13	75.9296	16.3218	0.09
Vetch	58	Low	4	8	74.1	21.9	0.1
Vetch	58	High	1	3	67.57	8.9779	0.03
Vetch	58	High	2	4	68.5555	11.607	0.03
Vetch	58	High	3	2	65.77	9.8025	0.03
Vetch	58	High	4	1	67.64	10.1	0.03
Black oat	20	Low	1	-	-	10.6103	0.07
Black oat	20	Low	2	-	-	13.1877	0.09
Black oat	20	Low	3	-	-	10.9493	0.08
Black oat	20	Low	4	-	-	16.5792	0.13
Black oat	20	High	1	-	-	12.5248	0.04
Black oat	20	High	2	-	-	8.9829	0.03
Black oat	20	High	3	-	-	8.4814	0.03
Black oat	20	High	4	-	-	17.0871	0.06
Black oat	58	Low	1	-	-	87.0621	0.32
Black oat	58	Low	2	-	-	108.992	0.48
Black oat	58	Low	3	-	-	96.6376	0.39
Black oat	58	Low	4	-	-	97.57	0.38
Black oat	58	High	1	-	-	103.841	0.22
Black oat	58	High	2	-	-	93.6643	0.19
Black oat	58	High	3	-	-	73.6	0.12
Black oat	58	High	4	-	-	90.23	0.15
